# Supplementary material for: Merle phenotypes in dogs – SILV SINE insertions from Mc to Mh
Source: PLoS One. 2018 Sep 20;13(9):e0198536. doi: 10.1371/journal.pone.0198536 (PMC6147463; doi:10.1371/journal.pone.0198536)
Supplement: S1 Fig — , subdivided into Figures A-X in S1 Fig according to the individual Merle allelic combinations, shows photographs and respective Merle allelic chromatograms of all 181 dogs included in our study. For detailed description of the major phenotypic features associated with the individual genotypes please refer to the main body of the article that can be found in Fig 3. The individual subdivisions of S1 Fig are the following: Figure A in S1 Fig Genotype/phenotype correlations: m/m; Figure B in S1 Fig Genotype/phenotype correlations: m/Mc; Figure C in S1 Fig Genotype/phenotype correlations: Mc/Mc; Figure D in S1 Fig Genotype / phenotype correlations: m/Mc+; Figure E in S1 Fig Genotype/phenotype correlations: Mc+/Mc+; Figure F in S1 Fig Genotype/phenotype correlations: m/Ma; Figure G in S1 Fig Genotype/phenotype correlations: Mc/Ma; Figure H in S1 Fig Genotype/phenotype correlations: Ma/Ma; Figure I in S1 Fig Genotype/phenotype correlations: m/Ma+; Figure J in S1 Fig Genotype/phenotype correlations: Mc/Ma+; Figure K in S1 Fig Genotype/phenotype correlations: Mc+/Ma+; Figure L in S1 Fig Genotype/phenotype correlations: Ma+/Ma+; Figure M in S1 Fig Genotype/phenotype correlations: m/M; Figure N in S1 Fig Genotype/phenotype correlations: Mc/M; Figure O in S1 Fig Genotype/phenotype correlations: Mc+/M; Figure P in S1 Fig Genotype/phenotype correlations: Ma/M; Figure Q in S1 Fig Genotype/phenotype correlations: Ma+/M; Figure R in S1 Fig Genotype/phenotype correlations: M/M; Figure S in S1 Fig Genotype/phenotype correlations: m/Mh; Figure T in S1 Fig Genotype/phenotype correlations: Mc/Mh; Figure U in S1 Fig Genotype/phenotype correlations: Mc+/Mh; Figure V in S1 Fig Genotype/phenotype correlations: Ma/Mh; Figure W in S1 Fig Genotype/phenotype correlations: M/Mh; Figure X in S1 Fig Genotype/phenotype correlations: Mh/Mh. (ZIP) [file pone.0198536.s007.zip]

Archive with 24 entries (24 files):
- Figure R in S1 Fig_Langevin et al.tif
- Figure S in S1 Fig_Langevin et al.tif
- Figure T in S1 Fig_Langevin et al.tif
- Figure U in S1 Fig_Langevin et al.tif
- Figure V in S1 Fig_Langevin et al.tif
- Figure W in S1 Fig_Langevin et al.tif
- Figure X in S1 Fig_Langevin et al.tif
- Figure A in S1 Fig_Langevin et al.tif
- Figure B in S1 Fig_Langevin et al.tif
- Figure C in S1 Fig_Langevin et al.tif
- Figure D in S1 Fig_Langevin et al.tif
- Figure E in S1 Fig_Langevin et al.tif
- Figure F in S1 Fig_Langevin et al.tif
- Figure G in S1 Fig_Langevin et al.tif
- Figure H in S1 Fig_Langevin et al.tif
- Figure I in S1 Fig_Langevin et al.tif
- Figure J in S1 Fig_Langevin et al.tif
- Figure K in S1 Fig_Langevin et al.tif
- Figure L in S1 Fig_Langevin et al.tif
- Figure M in S1 Fig_Langevin et al.tif
- Figure N in S1 Fig_Langevin et al.tif
- Figure O in S1 Fig_Langevin et al.tif
- Figure P in S1 Fig_Langevin et al.tif
- Figure Q in S1 Fig_Langevin et al.tif
